# Supplementary material for: Methodology for the Evaluation of Varietal Resistance to Haplaxius crudus, Vector of the Causal Agent of Lethal Wilt in Oil Palm in Colombia
Source: Insects. 2025 Feb 11;16(2):197. doi: 10.3390/insects16020197 (PMC11856791; doi:10.3390/insects16020197)
Supplement: Supplementary file 1 [file insects-16-00197-s001.zip]

Archive with 1 entries (1 files):
- insects-3405895-supplementary.pdf
